# Supplementary material for: A Gas Sensors Detection System for Real-Time Monitoring of Changes in Volatile Organic Compounds during Oolong Tea Processing
Source: Foods. 2024 May 30;13(11):1721. doi: 10.3390/foods13111721 (PMC11171579; doi:10.3390/foods13111721)
Supplement: Supplementary file 1 [file foods-13-01721-s001.zip]

Archive with 1 entries (1 files):
- foods-3014687-supplementary.pdf
